# Supplementary material for: Adenylosuccinate lyase deficiency affects neurobehavior via perturbations to tyramine signaling in Caenorhabditis elegans
Source: PLoS Genet. 2023 Sep 29;19(9):e1010974. doi: 10.1371/journal.pgen.1010974 (PMC10566684; doi:10.1371/journal.pgen.1010974)
Supplement: S1 Data Set — (XLSX) [file pgen.1010974.s002.xlsx]

## Sheet: Fig 1A
% of animals that cross the osmotic boundary
	N2 EV	osm-9 EV	N2 adsl-1	n
	0	70	0	10
	0	50	0	10
	0	50	0	10
Table Analyzed	osmotic ring
Data sets analyzed	A-C
ANOVA summary
F	72.25
P value	<0.0001
P value summary	****
Significant diff. among means (P < 0.05)?	Yes
R squared	0.9601
Brown-Forsythe test
F (DFn, DFd)	1.000 (2, 6)
P value	0.4219
P value summary	ns
Are SDs significantly different (P < 0.05)?	No
Bartlett's test
Bartlett's statistic (corrected)
P value
P value summary
Are SDs significantly different (P < 0.05)?
ANOVA table	SS	DF	MS	F (DFn, DFd)	P value
Treatment (between columns)	6422	2	3211	F (2, 6) = 72.25	P<0.0001
Residual (within columns)	266.7	6	44.44
Total	6689	8
Data summary
Number of treatments (columns)	3
Number of values (total)	9

## Sheet: Fig 1 B
	Exp 1
		A	C	CI	n
	EV	150	75	0.333333	225
	adsl	40	25	0.230769	65
	Exp 2
		A	C	CI	n
	EV	353	166	0.360308	519
	adsl	160	110	0.185185	270
	Exp 3
		A	C	CI	n
	EV	416	218	0.312303	634
	adsl	78	42	0.3	120
	EV (RNAi)	adsl-1 (RNAi)
	0.33	0.23
	0.36	0.185
	0.31	0.3
	Table Analyzed	Chemotaxis Shirley dong
	Column B	adsl-1 (RNAi)
	vs.	vs.
	Column A	EV (RNAi)
	Unpaired t test
	P value	0.0598
	P value summary	ns
	Significantly different (P < 0.05)?	No
	One- or two-tailed P value?	Two-tailed
	t, df	t=2.604, df=4
	How big is the difference?
	Mean of column A	0.3333
	Mean of column B	0.2383
	Difference between means (B - A) ± SEM	-0.09500 ± 0.03648
	95% confidence interval	-0.1963 to 0.006276
	R squared (eta squared)	0.629
	F test to compare variances
	F, DFn, Dfd	5.303, 2, 2
	P value	0.3173
	P value summary	ns
	Significantly different (P < 0.05)?	No
	Data analyzed
	Sample size, column A	3
	Sample size, column B	3

## Sheet: Fig. 2B
	Naive			Treated
	Exp 1	Exp 2	Exp 3	Exp 1	Exp 2	Exp 3
EV	0.625	0.495798	0.558824	-0.06173	0.073171	0
adsl-1(RNAi)	0.647059	0.459854	0.642857	-0.63636	-0.46853	-0.32584
Compare cell means regardless of rows and columns
Number of families	1
Number of comparisons per family	6
Alpha	0.05
Bonferroni's multiple comparisons test	Mean Diff.	95.00% CI of diff.	Below threshold?	Summary	Adjusted P Value
EV:Naive vs. EV:Treated	0.5561	0.2571 to 0.8551	Yes	**	0.0012
EV:Naive vs. adsl-1(RNAi):Naive	-0.02338	-0.3224 to 0.2756	No	ns	>0.9999
EV:Naive vs. adsl-1(RNAi):Treated	1.037	0.7378 to 1.336	Yes	****	<0.0001
EV:Treated vs. adsl-1(RNAi):Naive	-0.5794	-0.8784 to -0.2805	Yes	***	0.0009
EV:Treated vs. adsl-1(RNAi):Treated	0.4807	0.1817 to 0.7797	Yes	**	0.0031
adsl-1(RNAi):Naive vs. adsl-1(RNAi):Treated	1.06	0.7612 to 1.359	Yes	****	<0.0001
Test details	Mean 1	Mean 2	Mean Diff.	SE of diff.	N1	N2	t	DF
EV:Naive vs. EV:Treated	0.5599	0.003814	0.5561	0.08594	3	3	6.47	8
EV:Naive vs. adsl-1(RNAi):Naive	0.5599	0.5833	-0.02338	0.08594	3	3	0.2721	8
EV:Naive vs. adsl-1(RNAi):Treated	0.5599	-0.4769	1.037	0.08594	3	3	12.06	8
EV:Treated vs. adsl-1(RNAi):Naive	0.003814	0.5833	-0.5794	0.08594	3	3	6.742	8
EV:Treated vs. adsl-1(RNAi):Treated	0.003814	-0.4769	0.4807	0.08594	3	3	5.593	8
adsl-1(RNAi):Naive vs. adsl-1(RNAi):Treated	0.5833	-0.4769	1.06	0.08594	3	3	12.34	8

## Sheet: Fig 2C
							Naive			Treated
							Exp 1	Exp 2	Exp 3	Exp 1	Exp 2	Exp 3
						EV	0.36	0.20489	0.465347	0.05	-0.02941	-0.03614
						adsl-1(RNAi)	0.13	0.210526	0.28	-0.3	-0.39394	-0.28655
	Compare cell means regardless of rows and columns
	Number of families	1
	Number of comparisons per family	6
	Alpha	0.05
	Bonferroni's multiple comparisons test	Mean Diff.	95.00% CI of diff.	Below threshold?	Summary	Adjusted P Value
	EV:Naive vs. EV:Treated	0.3486	0.1087 to 0.5884	Yes	**	0.0059
	EV:Naive vs. adsl-1(RNAi):Naive	0.1366	-0.1033 to 0.3764	No	ns	0.4976
	EV:Naive vs. adsl-1(RNAi):Treated	0.6702	0.4304 to 0.9101	Yes	****	<0.0001
	EV:Treated vs. adsl-1(RNAi):Naive	-0.212	-0.4519 to 0.02782	No	ns	0.0913
	EV:Treated vs. adsl-1(RNAi):Treated	0.3216	0.08180 to 0.5615	Yes	**	0.0097
	adsl-1(RNAi):Naive vs. adsl-1(RNAi):Treated	0.5337	0.2938 to 0.7735	Yes	***	0.0003
	Test details	Mean 1	Mean 2	Mean Diff.	SE of diff.	N1	N2	t	DF
	EV:Naive vs. EV:Treated	0.3434	-0.005183	0.3486	0.06894	3	3	5.056	8
	EV:Naive vs. adsl-1(RNAi):Naive	0.3434	0.2068	0.1366	0.06894	3	3	1.981	8
	EV:Naive vs. adsl-1(RNAi):Treated	0.3434	-0.3268	0.6702	0.06894	3	3	9.722	8
	EV:Treated vs. adsl-1(RNAi):Naive	-0.005183	0.2068	-0.212	0.06894	3	3	3.075	8
	EV:Treated vs. adsl-1(RNAi):Treated	-0.005183	-0.3268	0.3216	0.06894	3	3	4.665	8
	adsl-1(RNAi):Naive vs. adsl-1(RNAi):Treated	0.2068	-0.3268	0.5337	0.06894	3	3	7.741	8

## Sheet: Fig 2D
Within each column, compare rows (simple effects within columns)
								Naive			Treated
Number of families	2						EV	0.395349	0.235294		-0.06122	-0.02041	0
Number of comparisons per family	6						+food	0.276596	0.304348	0.142857	0.615385	0.421053	0.111111
Alpha	0.05						adsl-1(RNAi)	0.466667	0.294118	0.6	-0.26154	-0.23077
							+food	0.545455	0.615385	0.444444	0.375	0.208333	0.346154
Bonferroni's multiple comparisons test	Predicted (LS) mean diff.	95.00% CI of diff.	Below threshold?	Summary	Adjusted P Value
Naive
EV vs. +food	0.07405	-0.2906 to 0.4387	No	ns	>0.9999
EV vs. adsl-1(RNAi)	-0.1383	-0.5029 to 0.2264	No	ns	>0.9999
EV vs. +food	-0.2198	-0.5844 to 0.1449	No	ns	0.5135
+food vs. adsl-1(RNAi)	-0.2123	-0.5385 to 0.1138	No	ns	0.3932
+food vs. +food	-0.2938	-0.6200 to 0.03231	No	ns	0.0912
adsl-1(RNAi) vs. +food	-0.0815	-0.4076 to 0.2446	No	ns	>0.9999
Treated
EV vs. +food	-0.4097	-0.7359 to -0.08359	Yes	*	0.0105
EV vs. adsl-1(RNAi)	0.2189	-0.1457 to 0.5836	No	ns	0.5199
EV vs. +food	-0.337	-0.6632 to -0.01090	Yes	*	0.0408
+food vs. adsl-1(RNAi)	0.6287	0.2640 to 0.9933	Yes	***	0.0007
+food vs. +food	0.07269	-0.2535 to 0.3988	No	ns	>0.9999
adsl-1(RNAi) vs. +food	-0.556	-0.9206 to -0.1913	Yes	**	0.0021
Test details	Predicted (LS) mean 1	Predicted (LS) mean 2	Predicted (LS) mean diff.	SE of diff.	N1	N2	t	DF
Naive
EV vs. +food	0.3153	0.2413	0.07405	0.1188	2	3	0.6232	14
EV vs. adsl-1(RNAi)	0.3153	0.4536	-0.1383	0.1188	2	3	1.164	14
EV vs. +food	0.3153	0.5351	-0.2198	0.1188	2	3	1.85	14
+food vs. adsl-1(RNAi)	0.2413	0.4536	-0.2123	0.1063	3	3	1.998	14
+food vs. +food	0.2413	0.5351	-0.2938	0.1063	3	3	2.765	14
adsl-1(RNAi) vs. +food	0.4536	0.5351	-0.0815	0.1063	3	3	0.7669	14
Treated
EV vs. +food	-0.02721	0.3825	-0.4097	0.1063	3	3	3.855	14
EV vs. adsl-1(RNAi)	-0.02721	-0.2462	0.2189	0.1188	3	2	1.843	14
EV vs. +food	-0.02721	0.3098	-0.337	0.1063	3	3	3.171	14
+food vs. adsl-1(RNAi)	0.3825	-0.2462	0.6287	0.1188	3	2	5.291	14
+food vs. +food	0.3825	0.3098	0.07269	0.1063	3	3	0.6839	14
adsl-1(RNAi) vs. +food	-0.2462	0.3098	-0.556	0.1188	2	3	4.679	14

## Sheet: Fig 4B
															Within each column, compare rows (simple effects within columns)
															Number of families	2
															Number of comparisons per family	6
	Naive						Treated								Alpha	0.05
	Exp 1	Exp 2	Exp 3	Exp 4	Exp 5	Exp 6	Exp 1	Exp 2	Exp 3	Exp 4	Exp 5	Exp 6
N2	0.447619	0.333333	0.302326	0.625	0.667	0.555	0.064935	-0.04762	0.090909	0.07	0.1667	-0.11			Bonferroni's multiple comparisons test	Predicted (LS) mean diff.	95.00% CI of diff.	Below threshold?	Summary	Adjusted P Value
tdc-1	0.290323	0.340426	0.307692				-0.22034	-0.26531	-0.27711
tbh-1	0.328859	0.2	0.353846				0.096491	0.037037	0.059524						Naive
cat-2	0.24	0.23	0.27				0.0667	0.0667	0.096774						N2 vs. tdc-1	0.1756	-0.01272 to 0.3638	No	ns	0.078
															N2 vs. tbh-1	0.1941	0.005862 to 0.3824	Yes	*	0.0406
															N2 vs. cat-2	0.2417	0.05343 to 0.4300	Yes	**	0.0071
															tdc-1 vs. tbh-1	0.01858	-0.1988 to 0.2360	No	ns	>0.9999
															tdc-1 vs. cat-2	0.06615	-0.1513 to 0.2836	No	ns	>0.9999
															tbh-1 vs. cat-2	0.04757	-0.1698 to 0.2650	No	ns	>0.9999
															Treated
															N2 vs. tdc-1	0.2934	0.1051 to 0.4817	Yes	**	0.001
															N2 vs. tbh-1	-0.0252	-0.2135 to 0.1631	No	ns	>0.9999
															N2 vs. cat-2	-0.03757	-0.2259 to 0.1507	No	ns	>0.9999
															tdc-1 vs. tbh-1	-0.3186	-0.5360 to -0.1012	Yes	**	0.002
															tdc-1 vs. cat-2	-0.331	-0.5484 to -0.1136	Yes	**	0.0013
															tbh-1 vs. cat-2	-0.01237	-0.2298 to 0.2050	No	ns	>0.9999
															Test details	Predicted (LS) mean 1	Predicted (LS) mean 2	Predicted (LS) mean diff.	SE of diff.	N1	N2	t	DF
															Naive
															N2 vs. tdc-1	0.4884	0.3128	0.1756	0.06496	6	3	2.703	22
															N2 vs. tbh-1	0.4884	0.2942	0.1941	0.06496	6	3	2.989	22
															N2 vs. cat-2	0.4884	0.2467	0.2417	0.06496	6	3	3.721	22
															tdc-1 vs. tbh-1	0.3128	0.2942	0.01858	0.07501	3	3	0.2477	22
															tdc-1 vs. cat-2	0.3128	0.2467	0.06615	0.07501	3	3	0.8819	22
															tbh-1 vs. cat-2	0.2942	0.2467	0.04757	0.07501	3	3	0.6342	22
															Treated
															N2 vs. tdc-1	0.03915	-0.2543	0.2934	0.06496	6	3	4.517	22
															N2 vs. tbh-1	0.03915	0.06435	-0.0252	0.06496	6	3	0.3879	22
															N2 vs. cat-2	0.03915	0.07672	-0.03757	0.06496	6	3	0.5784	22
															tdc-1 vs. tbh-1	-0.2543	0.06435	-0.3186	0.07501	3	3	4.248	22
															tdc-1 vs. cat-2	-0.2543	0.07672	-0.331	0.07501	3	3	4.413	22
															tbh-1 vs. cat-2	0.06435	0.07672	-0.01237	0.07501	3	3	0.165	22

## Sheet: fig 5 A
																Compare cell means regardless of rows and columns
		no TA			plus TA			no TA			plus TA
		Naive			Naive			Treated			Treated					Number of families	1
	EV	0.25	0.545455	0.343284	0.234043	0.428571	0.375	-0.0228	0.111111	0.117647	-0.02158	-0.04348	0			Number of comparisons per family	28
	adsl-1(RNAi)	0.555556	0.473684	0.4	0.373134	0.389831	0.325301	-0.2619	-0.45946	-0.24444	0.078431	0.118644	0.035294			Alpha	0.05
																Bonferroni's multiple comparisons test	Mean Diff.	95.00% CI of diff.	Below threshold?	Summary	Adjusted P Value
																EV:Naive vs. EV:Naive	0.03371	-0.2369 to 0.3043	No	ns	>0.9999
																EV:Naive vs. EV:Treated	0.3109	0.04030 to 0.5816	Yes	*	0.0155
																EV:Naive vs. EV:Treated	0.4013	0.1306 to 0.6719	Yes	**	0.0012
																EV:Naive vs. adsl-1(RNAi):Naive	-0.09683	-0.3675 to 0.1738	No	ns	>0.9999
																EV:Naive vs. adsl-1(RNAi):Naive	0.01682	-0.2538 to 0.2875	No	ns	>0.9999
																EV:Naive vs. adsl-1(RNAi):Treated	0.7015	0.4309 to 0.9721	Yes	****	<0.0001
																EV:Naive vs. adsl-1(RNAi):Treated	0.3021	0.03149 to 0.5728	Yes	*	0.02
																EV:Naive vs. EV:Treated	0.2772	0.006587 to 0.5478	Yes	*	0.0413
																EV:Naive vs. EV:Treated	0.3676	0.09693 to 0.6382	Yes	**	0.0031
																EV:Naive vs. adsl-1(RNAi):Naive	-0.1305	-0.4012 to 0.1401	No	ns	>0.9999
																EV:Naive vs. adsl-1(RNAi):Naive	-0.01688	-0.2875 to 0.2537	No	ns	>0.9999
																EV:Naive vs. adsl-1(RNAi):Treated	0.6678	0.3972 to 0.9384	Yes	****	<0.0001
																EV:Naive vs. adsl-1(RNAi):Treated	0.2684	-0.002216 to 0.5390	No	ns	0.0533
																EV:Treated vs. EV:Treated	0.09034	-0.1803 to 0.3610	No	ns	>0.9999
																EV:Treated vs. adsl-1(RNAi):Naive	-0.4078	-0.6784 to -0.1371	Yes	**	0.001
																EV:Treated vs. adsl-1(RNAi):Naive	-0.2941	-0.5647 to -0.02347	Yes	*	0.0253
																EV:Treated vs. adsl-1(RNAi):Treated	0.3906	0.1200 to 0.6612	Yes	**	0.0017
																EV:Treated vs. adsl-1(RNAi):Treated	-0.008804	-0.2794 to 0.2618	No	ns	>0.9999
																EV:Treated vs. adsl-1(RNAi):Naive	-0.4981	-0.7687 to -0.2275	Yes	***	0.0001
																EV:Treated vs. adsl-1(RNAi):Naive	-0.3844	-0.6551 to -0.1138	Yes	**	0.002
																EV:Treated vs. adsl-1(RNAi):Treated	0.3002	0.02962 to 0.5709	Yes	*	0.0211
																EV:Treated vs. adsl-1(RNAi):Treated	-0.09914	-0.3698 to 0.1715	No	ns	>0.9999
																adsl-1(RNAi):Naive vs. adsl-1(RNAi):Naive	0.1137	-0.1570 to 0.3843	No	ns	>0.9999
																adsl-1(RNAi):Naive vs. adsl-1(RNAi):Treated	0.7983	0.5277 to 1.069	Yes	****	<0.0001
																adsl-1(RNAi):Naive vs. adsl-1(RNAi):Treated	0.399	0.1283 to 0.6696	Yes	**	0.0013
																adsl-1(RNAi):Naive vs. adsl-1(RNAi):Treated	0.6847	0.4141 to 0.9553	Yes	****	<0.0001
																adsl-1(RNAi):Naive vs. adsl-1(RNAi):Treated	0.2853	0.01467 to 0.5559	Yes	*	0.0326
																adsl-1(RNAi):Treated vs. adsl-1(RNAi):Treated	-0.3994	-0.6700 to -0.1288	Yes	**	0.0013
																Test details	Mean 1	Mean 2	Mean Diff.	SE of diff.	N1	N2	t	DF
																EV:Naive vs. EV:Naive	0.3796	0.3459	0.03371	0.07236	3	3	0.4658	16
																EV:Naive vs. EV:Treated	0.3796	0.06865	0.3109	0.07236	3	3	4.297	16
																EV:Naive vs. EV:Treated	0.3796	-0.02169	0.4013	0.07236	3	3	5.545	16
																EV:Naive vs. adsl-1(RNAi):Naive	0.3796	0.4764	-0.09683	0.07236	3	3	1.338	16
																EV:Naive vs. adsl-1(RNAi):Naive	0.3796	0.3628	0.01682	0.07236	3	3	0.2325	16
																EV:Naive vs. adsl-1(RNAi):Treated	0.3796	-0.3219	0.7015	0.07236	3	3	9.694	16
																EV:Naive vs. adsl-1(RNAi):Treated	0.3796	0.07746	0.3021	0.07236	3	3	4.175	16
																EV:Naive vs. EV:Treated	0.3459	0.06865	0.2772	0.07236	3	3	3.831	16
																EV:Naive vs. EV:Treated	0.3459	-0.02169	0.3676	0.07236	3	3	5.079	16
																EV:Naive vs. adsl-1(RNAi):Naive	0.3459	0.4764	-0.1305	0.07236	3	3	1.804	16
																EV:Naive vs. adsl-1(RNAi):Naive	0.3459	0.3628	-0.01688	0.07236	3	3	0.2333	16
																EV:Naive vs. adsl-1(RNAi):Treated	0.3459	-0.3219	0.6678	0.07236	3	3	9.228	16
																EV:Naive vs. adsl-1(RNAi):Treated	0.3459	0.07746	0.2684	0.07236	3	3	3.709	16
																EV:Treated vs. EV:Treated	0.06865	-0.02169	0.09034	0.07236	3	3	1.248	16
																EV:Treated vs. adsl-1(RNAi):Naive	0.06865	0.4764	-0.4078	0.07236	3	3	5.635	16
																EV:Treated vs. adsl-1(RNAi):Naive	0.06865	0.3628	-0.2941	0.07236	3	3	4.064	16
																EV:Treated vs. adsl-1(RNAi):Treated	0.06865	-0.3219	0.3906	0.07236	3	3	5.397	16
																EV:Treated vs. adsl-1(RNAi):Treated	0.06865	0.07746	-0.008804	0.07236	3	3	0.1217	16
																EV:Treated vs. adsl-1(RNAi):Naive	-0.02169	0.4764	-0.4981	0.07236	3	3	6.883	16
																EV:Treated vs. adsl-1(RNAi):Naive	-0.02169	0.3628	-0.3844	0.07236	3	3	5.313	16
																EV:Treated vs. adsl-1(RNAi):Treated	-0.02169	-0.3219	0.3002	0.07236	3	3	4.149	16
																EV:Treated vs. adsl-1(RNAi):Treated	-0.02169	0.07746	-0.09914	0.07236	3	3	1.37	16
																adsl-1(RNAi):Naive vs. adsl-1(RNAi):Naive	0.4764	0.3628	0.1137	0.07236	3	3	1.571	16
																adsl-1(RNAi):Naive vs. adsl-1(RNAi):Treated	0.4764	-0.3219	0.7983	0.07236	3	3	11.03	16
																adsl-1(RNAi):Naive vs. adsl-1(RNAi):Treated	0.4764	0.07746	0.399	0.07236	3	3	5.513	16
																adsl-1(RNAi):Naive vs. adsl-1(RNAi):Treated	0.3628	-0.3219	0.6847	0.07236	3	3	9.462	16
																adsl-1(RNAi):Naive vs. adsl-1(RNAi):Treated	0.3628	0.07746	0.2853	0.07236	3	3	3.943	16
																adsl-1(RNAi):Treated vs. adsl-1(RNAi):Treated	-0.3219	0.07746	-0.3994	0.07236	3	3	5.519	16

## Sheet: Fig 5B
	Naive						Treated
N2	Exp 1	Exp 2	Exp 3				Exp 1	Exp 2	Exp 3
ser-2	0.428571	0.285714	0.282828	0.16129	0.351351	0.295775	-0.06667	-0.02008	0.064815	0.054545	-0.09524	0.014493
tyra-2	0.204301	1	0.6				-0.00855		0
tyra-3	0.283582	0.555556	0.478261				-0.11579	-0.51613	-0.48718
lgc-55	0.212121	0.724138	0.555556				-0.01299	0.068182	0.061224
	0.411765	0.304878	0.4				-0.17949	-0.46341	-0.15464

## Sheet: Fig 6
N2	N2 +TA	tdc	tdc+TA	adsl del	adsl del +TA	EV	EV+TA	adsl RNAI	adsl-RNAi +TA
85	100	0	68.18	10	71.43	88.89	88.89	25	94.12
94.7	90	17.95	82.05	10	67.65	85.37	85.37	10.26	89.47
90.48				10.53		82.35		12.5
Number of families	1
Number of comparisons per family	45
Alpha	0.05
Šídák's multiple comparisons test	Mean Diff.	95.00% CI of diff.	Below threshold?	Summary	Adjusted P Value
N2 vs. N2 +TA	-4.94	-27.75 to 17.87	No	ns	>0.9999	A-B
N2 vs. tdc	81.09	58.28 to 103.9	Yes	****	<0.0001	A-C
N2 vs. tdc+TA	14.95	-7.861 to 37.75	No	ns	0.5648	A-D
N2 vs. adsl del	79.88	59.48 to 100.3	Yes	****	<0.0001	A-E
N2 vs. adsl del +TA	20.52	-2.286 to 43.33	No	ns	0.1084	A-F
N2 vs. EV	4.523	-15.88 to 24.92	No	ns	>0.9999	A-G
N2 vs. EV+TA	2.93	-19.88 to 25.74	No	ns	>0.9999	A-H
N2 vs. adsl RNAI	74.14	53.74 to 94.54	Yes	****	<0.0001	A-I
N2 vs. adsl-RNAi +TA	-1.735	-24.54 to 21.07	No	ns	>0.9999	A-J
N2 +TA vs. tdc	86.03	61.04 to 111.0	Yes	****	<0.0001	B-C
N2 +TA vs. tdc+TA	19.89	-5.098 to 44.87	No	ns	0.2338	B-D
N2 +TA vs. adsl del	84.82	62.02 to 107.6	Yes	****	<0.0001	B-E
N2 +TA vs. adsl del +TA	25.46	0.4772 to 50.44	Yes	*	0.0431	B-F
N2 +TA vs. EV	9.463	-13.34 to 32.27	No	ns	0.9955	B-G
N2 +TA vs. EV+TA	7.87	-17.11 to 32.85	No	ns	>0.9999	B-H
N2 +TA vs. adsl RNAI	79.08	56.27 to 101.9	Yes	****	<0.0001	B-I
N2 +TA vs. adsl-RNAi +TA	3.205	-21.78 to 28.19	No	ns	>0.9999	B-J
tdc vs. tdc+TA	-66.14	-91.12 to -41.16	Yes	****	<0.0001	C-D
tdc vs. adsl del	-1.202	-24.01 to 21.60	No	ns	>0.9999	C-E
tdc vs. adsl del +TA	-60.57	-85.55 to -35.58	Yes	****	<0.0001	C-F
tdc vs. EV	-76.56	-99.37 to -53.76	Yes	****	<0.0001	C-G
tdc vs. EV+TA	-78.16	-103.1 to -53.17	Yes	****	<0.0001	C-H
tdc vs. adsl RNAI	-6.945	-29.75 to 15.86	No	ns	>0.9999	C-I
tdc vs. adsl-RNAi +TA	-82.82	-107.8 to -57.84	Yes	****	<0.0001	C-J
tdc+TA vs. adsl del	64.94	42.13 to 87.74	Yes	****	<0.0001	D-E
tdc+TA vs. adsl del +TA	5.575	-19.41 to 30.56	No	ns	>0.9999	D-F
tdc+TA vs. EV	-10.42	-33.23 to 12.38	No	ns	0.9805	D-G
tdc+TA vs. EV+TA	-12.02	-37.00 to 12.97	No	ns	0.9624	D-H
tdc+TA vs. adsl RNAI	59.2	36.39 to 82.00	Yes	****	<0.0001	D-I
tdc+TA vs. adsl-RNAi +TA	-16.68	-41.66 to 8.303	No	ns	0.5291	D-J
adsl del vs. adsl del +TA	-59.36	-82.17 to -36.56	Yes	****	<0.0001	E-F
adsl del vs. EV	-75.36	-95.76 to -54.96	Yes	****	<0.0001	E-G
adsl del vs. EV+TA	-76.95	-99.76 to -54.15	Yes	****	<0.0001	E-H
adsl del vs. adsl RNAI	-5.743	-26.14 to 14.66	No	ns	>0.9999	E-I
adsl del vs. adsl-RNAi +TA	-81.62	-104.4 to -58.81	Yes	****	<0.0001	E-J
adsl del +TA vs. EV	-16	-38.80 to 6.809	No	ns	0.4365	F-G
adsl del +TA vs. EV+TA	-17.59	-42.57 to 7.393	No	ns	0.4295	F-H
adsl del +TA vs. adsl RNAI	53.62	30.81 to 76.43	Yes	****	<0.0001	F-I
adsl del +TA vs. adsl-RNAi +TA	-22.26	-47.24 to 2.728	No	ns	0.116	F-J
EV vs. EV+TA	-1.593	-24.40 to 21.21	No	ns	>0.9999	G-H
EV vs. adsl RNAI	69.62	49.22 to 90.02	Yes	****	<0.0001	G-I
EV vs. adsl-RNAi +TA	-6.258	-29.06 to 16.55	No	ns	>0.9999	G-J
EV+TA vs. adsl RNAI	71.21	48.40 to 94.02	Yes	****	<0.0001	H-I
EV+TA vs. adsl-RNAi +TA	-4.665	-29.65 to 20.32	No	ns	>0.9999	H-J
adsl RNAI vs. adsl-RNAi +TA	-75.88	-98.68 to -53.07	Yes	****	<0.0001	I-J
Test details	Mean 1	Mean 2	Mean Diff.	SE of diff.	n1	n2	t	DF
N2 vs. N2 +TA	90.06	95	-4.94	5.598	3	2	0.8824	14
N2 vs. tdc	90.06	8.975	81.09	5.598	3	2	14.48	14
N2 vs. tdc+TA	90.06	75.12	14.95	5.598	3	2	2.67	14
N2 vs. adsl del	90.06	10.18	79.88	5.007	3	3	15.95	14
N2 vs. adsl del +TA	90.06	69.54	20.52	5.598	3	2	3.665	14
N2 vs. EV	90.06	85.54	4.523	5.007	3	3	0.9033	14
N2 vs. EV+TA	90.06	87.13	2.93	5.598	3	2	0.5234	14
N2 vs. adsl RNAI	90.06	15.92	74.14	5.007	3	3	14.81	14
N2 vs. adsl-RNAi +TA	90.06	91.8	-1.735	5.598	3	2	0.3099	14
N2 +TA vs. tdc	95	8.975	86.03	6.133	2	2	14.03	14
N2 +TA vs. tdc+TA	95	75.12	19.89	6.133	2	2	3.242	14
N2 +TA vs. adsl del	95	10.18	84.82	5.598	2	3	15.15	14
N2 +TA vs. adsl del +TA	95	69.54	25.46	6.133	2	2	4.152	14
N2 +TA vs. EV	95	85.54	9.463	5.598	2	3	1.69	14
N2 +TA vs. EV+TA	95	87.13	7.87	6.133	2	2	1.283	14
N2 +TA vs. adsl RNAI	95	15.92	79.08	5.598	2	3	14.13	14
N2 +TA vs. adsl-RNAi +TA	95	91.8	3.205	6.133	2	2	0.5226	14
tdc vs. tdc+TA	8.975	75.12	-66.14	6.133	2	2	10.78	14
tdc vs. adsl del	8.975	10.18	-1.202	5.598	2	3	0.2146	14
tdc vs. adsl del +TA	8.975	69.54	-60.57	6.133	2	2	9.876	14
tdc vs. EV	8.975	85.54	-76.56	5.598	2	3	13.68	14
tdc vs. EV+TA	8.975	87.13	-78.16	6.133	2	2	12.74	14
tdc vs. adsl RNAI	8.975	15.92	-6.945	5.598	2	3	1.241	14
tdc vs. adsl-RNAi +TA	8.975	91.8	-82.82	6.133	2	2	13.5	14
tdc+TA vs. adsl del	75.12	10.18	64.94	5.598	2	3	11.6	14
tdc+TA vs. adsl del +TA	75.12	69.54	5.575	6.133	2	2	0.9091	14
tdc+TA vs. EV	75.12	85.54	-10.42	5.598	2	3	1.862	14
tdc+TA vs. EV+TA	75.12	87.13	-12.02	6.133	2	2	1.959	14
tdc+TA vs. adsl RNAI	75.12	15.92	59.2	5.598	2	3	10.57	14
tdc+TA vs. adsl-RNAi +TA	75.12	91.8	-16.68	6.133	2	2	2.72	14
adsl del vs. adsl del +TA	10.18	69.54	-59.36	5.598	3	2	10.6	14
adsl del vs. EV	10.18	85.54	-75.36	5.007	3	3	15.05	14
adsl del vs. EV+TA	10.18	87.13	-76.95	5.598	3	2	13.75	14
adsl del vs. adsl RNAI	10.18	15.92	-5.743	5.007	3	3	1.147	14
adsl del vs. adsl-RNAi +TA	10.18	91.8	-81.62	5.598	3	2	14.58	14
adsl del +TA vs. EV	69.54	85.54	-16	5.598	2	3	2.857	14
adsl del +TA vs. EV+TA	69.54	87.13	-17.59	6.133	2	2	2.868	14
adsl del +TA vs. adsl RNAI	69.54	15.92	53.62	5.598	2	3	9.578	14
adsl del +TA vs. adsl-RNAi +TA	69.54	91.8	-22.26	6.133	2	2	3.629	14
EV vs. EV+TA	85.54	87.13	-1.593	5.598	3	2	0.2846	14
EV vs. adsl RNAI	85.54	15.92	69.62	5.007	3	3	13.9	14
EV vs. adsl-RNAi +TA	85.54	91.8	-6.258	5.598	3	2	1.118	14
EV+TA vs. adsl RNAI	87.13	15.92	71.21	5.598	2	3	12.72	14
EV+TA vs. adsl-RNAi +TA	87.13	91.8	-4.665	6.133	2	2	0.7607	14
adsl RNAI vs. adsl-RNAi +TA	15.92	91.8	-75.88	5.598	3	2	13.55	14

## Sheet: Fig 7A
	Naive									Treated									Naive with LMX									Teated with LMX									Naive with MTX									Teated with MTX
	Ex1	Ex2	Ex3	Ex4	Ex5	Ex6	Ex7	Ex8	Ex9	Ex1	Ex2	Ex3	Ex4	Ex5	Ex6	Ex7	Ex8	Ex9	Ex1	Ex2	Ex3	Ex4	Ex5	Ex6	Ex7	Ex8	Ex9	Ex1	Ex2	Ex3	Ex4	Ex5	Ex6	Ex7	Ex8	Ex9	Ex1	Ex2	Ex3	Ex4	Ex5	Ex6	Ex7	Ex8	Ex9	Ex1	Ex2	Ex3	Ex4
EV	0.32	0.32	0.4	0.39	0.52	0.32	0.4	0.27	0.24	0.02	0.02	0	0	-0.01	-0.09	0.05	0	0	0.22	0.33	0.32	0.33	0.28	0.28				-0.01	0.03	0.04		0.11	-0.05				0.23	0.22	0.39							0.03	0	0
adsl-1(RNAi)	0.33	0.3	0.29	0.39	0.53	0.38	0.2	0.28	0.34	-0.3	-0.24	-0.22		-0.33	-0.48	-0.3	-0.2	-0.3	0.24	0.32	0.27	0.36	0.43	0.39				-0.04	-0.03	0.03		-0.09	0.11				0.31	0.26	0.23							-0.1	-0.1	-0.1
Compare cell means regardless of rows and columns
Number of families	1
Number of comparisons per family	66
Alpha	0.05
Bonferroni's multiple comparisons test	Predicted (LS) mean diff.	95.00% CI of diff.	Below threshold?	Summary	Adjusted P Value
EV:Naive vs. EV:Treated	0.3544	0.2360 to 0.4729	Yes	****	<0.0001
EV:Naive vs. EV:Naive with LMX	0.06	-0.07242 to 0.1924	No	ns	>0.9999
EV:Naive vs. EV:Teated with LMX	0.3293	0.1892 to 0.4695	Yes	****	<0.0001
EV:Naive vs. EV:Naive with MTX	0.07333	-0.09417 to 0.2408	No	ns	>0.9999
EV:Naive vs. EV:Teated with MTX	0.3433	0.1758 to 0.5108	Yes	****	<0.0001
EV:Naive vs. adsl-1(RNAi):Naive	0.01556	-0.1029 to 0.1340	No	ns	>0.9999
EV:Naive vs. adsl-1(RNAi):Treated	0.6496	0.5275 to 0.7717	Yes	****	<0.0001
EV:Naive vs. adsl-1(RNAi):Naive with LMX	0.01833	-0.1141 to 0.1508	No	ns	>0.9999
EV:Naive vs. adsl-1(RNAi):Teated with LMX	0.3573	0.2172 to 0.4975	Yes	****	<0.0001
EV:Naive vs. adsl-1(RNAi):Naive with MTX	0.08667	-0.08084 to 0.2542	No	ns	>0.9999
EV:Naive vs. adsl-1(RNAi):Teated with MTX	0.4533	0.2858 to 0.6208	Yes	****	<0.0001
EV:Treated vs. EV:Naive with LMX	-0.2944	-0.4269 to -0.1620	Yes	****	<0.0001
EV:Treated vs. EV:Teated with LMX	-0.02511	-0.1653 to 0.1150	No	ns	>0.9999
EV:Treated vs. EV:Naive with MTX	-0.2811	-0.4486 to -0.1136	Yes	****	<0.0001
EV:Treated vs. EV:Teated with MTX	-0.01111	-0.1786 to 0.1564	No	ns	>0.9999
EV:Treated vs. adsl-1(RNAi):Naive	-0.3389	-0.4573 to -0.2204	Yes	****	<0.0001
EV:Treated vs. adsl-1(RNAi):Treated	0.2951	0.1730 to 0.4172	Yes	****	<0.0001
EV:Treated vs. adsl-1(RNAi):Naive with LMX	-0.3361	-0.4685 to -0.2037	Yes	****	<0.0001
EV:Treated vs. adsl-1(RNAi):Teated with LMX	0.002889	-0.1373 to 0.1430	No	ns	>0.9999
EV:Treated vs. adsl-1(RNAi):Naive with MTX	-0.2678	-0.4353 to -0.1003	Yes	****	<0.0001
EV:Treated vs. adsl-1(RNAi):Teated with MTX	0.09889	-0.06862 to 0.2664	No	ns	>0.9999
EV:Naive with LMX vs. EV:Teated with LMX	0.2693	0.1172 to 0.4215	Yes	****	<0.0001
EV:Naive with LMX vs. EV:Naive with MTX	0.01333	-0.1643 to 0.1910	No	ns	>0.9999
EV:Naive with LMX vs. EV:Teated with MTX	0.2833	0.1057 to 0.4610	Yes	****	<0.0001
EV:Naive with LMX vs. adsl-1(RNAi):Naive	-0.04444	-0.1769 to 0.08798	No	ns	>0.9999
EV:Naive with LMX vs. adsl-1(RNAi):Treated	0.5896	0.4539 to 0.7253	Yes	****	<0.0001
EV:Naive with LMX vs. adsl-1(RNAi):Naive with LMX	-0.04167	-0.1867 to 0.1034	No	ns	>0.9999
EV:Naive with LMX vs. adsl-1(RNAi):Teated with LMX	0.2973	0.1452 to 0.4495	Yes	****	<0.0001
EV:Naive with LMX vs. adsl-1(RNAi):Naive with MTX	0.02667	-0.1510 to 0.2043	No	ns	>0.9999
EV:Naive with LMX vs. adsl-1(RNAi):Teated with MTX	0.3933	0.2157 to 0.5710	Yes	****	<0.0001
EV:Teated with LMX vs. EV:Naive with MTX	-0.256	-0.4395 to -0.07251	Yes	***	0.0004
EV:Teated with LMX vs. EV:Teated with MTX	0.014	-0.1695 to 0.1975	No	ns	>0.9999
EV:Teated with LMX vs. adsl-1(RNAi):Naive	-0.3138	-0.4539 to -0.1736	Yes	****	<0.0001
EV:Teated with LMX vs. adsl-1(RNAi):Treated	0.3203	0.1770 to 0.4635	Yes	****	<0.0001
EV:Teated with LMX vs. adsl-1(RNAi):Naive with LMX	-0.311	-0.4631 to -0.1589	Yes	****	<0.0001
EV:Teated with LMX vs. adsl-1(RNAi):Teated with LMX	0.028	-0.1309 to 0.1869	No	ns	>0.9999
EV:Teated with LMX vs. adsl-1(RNAi):Naive with MTX	-0.2427	-0.4262 to -0.05917	Yes	**	0.0011
EV:Teated with LMX vs. adsl-1(RNAi):Teated with MTX	0.124	-0.05949 to 0.3075	No	ns	>0.9999
EV:Naive with MTX vs. EV:Teated with MTX	0.27	0.06485 to 0.4752	Yes	**	0.0012
EV:Naive with MTX vs. adsl-1(RNAi):Naive	-0.05778	-0.2253 to 0.1097	No	ns	>0.9999
EV:Naive with MTX vs. adsl-1(RNAi):Treated	0.5763	0.4061 to 0.7464	Yes	****	<0.0001
EV:Naive with MTX vs. adsl-1(RNAi):Naive with LMX	-0.055	-0.2327 to 0.1227	No	ns	>0.9999
EV:Naive with MTX vs. adsl-1(RNAi):Teated with LMX	0.284	0.1005 to 0.4675	Yes	****	<0.0001
EV:Naive with MTX vs. adsl-1(RNAi):Naive with MTX	0.01333	-0.1918 to 0.2185	No	ns	>0.9999
EV:Naive with MTX vs. adsl-1(RNAi):Teated with MTX	0.38	0.1748 to 0.5852	Yes	****	<0.0001
EV:Teated with MTX vs. adsl-1(RNAi):Naive	-0.3278	-0.4953 to -0.1603	Yes	****	<0.0001
EV:Teated with MTX vs. adsl-1(RNAi):Treated	0.3063	0.1361 to 0.4764	Yes	****	<0.0001
EV:Teated with MTX vs. adsl-1(RNAi):Naive with LMX	-0.325	-0.5027 to -0.1473	Yes	****	<0.0001
EV:Teated with MTX vs. adsl-1(RNAi):Teated with LMX	0.014	-0.1695 to 0.1975	No	ns	>0.9999
EV:Teated with MTX vs. adsl-1(RNAi):Naive with MTX	-0.2567	-0.4618 to -0.05152	Yes	**	0.0026
EV:Teated with MTX vs. adsl-1(RNAi):Teated with MTX	0.11	-0.09515 to 0.3152	No	ns	>0.9999
adsl-1(RNAi):Naive vs. adsl-1(RNAi):Treated	0.634	0.5119 to 0.7561	Yes	****	<0.0001
adsl-1(RNAi):Naive vs. adsl-1(RNAi):Naive with LMX	0.002778	-0.1296 to 0.1352	No	ns	>0.9999
adsl-1(RNAi):Naive vs. adsl-1(RNAi):Teated with LMX	0.3418	0.2016 to 0.4819	Yes	****	<0.0001
adsl-1(RNAi):Naive vs. adsl-1(RNAi):Naive with MTX	0.07111	-0.09639 to 0.2386	No	ns	>0.9999
adsl-1(RNAi):Naive vs. adsl-1(RNAi):Teated with MTX	0.4378	0.2703 to 0.6053	Yes	****	<0.0001
adsl-1(RNAi):Treated vs. adsl-1(RNAi):Naive with LMX	-0.6313	-0.7669 to -0.4956	Yes	****	<0.0001
adsl-1(RNAi):Treated vs. adsl-1(RNAi):Teated with LMX	-0.2923	-0.4355 to -0.1490	Yes	****	<0.0001
adsl-1(RNAi):Treated vs. adsl-1(RNAi):Naive with MTX	-0.5629	-0.7330 to -0.3928	Yes	****	<0.0001
adsl-1(RNAi):Treated vs. adsl-1(RNAi):Teated with MTX	-0.1963	-0.3664 to -0.02615	Yes	**	0.0086
adsl-1(RNAi):Naive with LMX vs. adsl-1(RNAi):Teated with LMX	0.339	0.1869 to 0.4911	Yes	****	<0.0001
adsl-1(RNAi):Naive with LMX vs. adsl-1(RNAi):Naive with MTX	0.06833	-0.1093 to 0.2460	No	ns	>0.9999
adsl-1(RNAi):Naive with LMX vs. adsl-1(RNAi):Teated with MTX	0.435	0.2573 to 0.6127	Yes	****	<0.0001
adsl-1(RNAi):Teated with LMX vs. adsl-1(RNAi):Naive with MTX	-0.2707	-0.4542 to -0.08717	Yes	***	0.0002
adsl-1(RNAi):Teated with LMX vs. adsl-1(RNAi):Teated with MTX	0.096	-0.08749 to 0.2795	No	ns	>0.9999
adsl-1(RNAi):Naive with MTX vs. adsl-1(RNAi):Teated with MTX	0.3667	0.1615 to 0.5718	Yes	****	<0.0001
Test details	Predicted (LS) mean 1	Predicted (LS) mean 2	Predicted (LS) mean diff.	SE of diff.	N1	N2	t	DF
EV:Naive vs. EV:Treated	0.3533	-0.001111	0.3544	0.03328	9	9	10.65	57
EV:Naive vs. EV:Naive with LMX	0.3533	0.2933	0.06	0.0372	9	6	1.613	57
EV:Naive vs. EV:Teated with LMX	0.3533	0.024	0.3293	0.03937	9	5	8.364	57
EV:Naive vs. EV:Naive with MTX	0.3533	0.28	0.07333	0.04706	9	3	1.558	57
EV:Naive vs. EV:Teated with MTX	0.3533	0.01	0.3433	0.04706	9	3	7.296	57
EV:Naive vs. adsl-1(RNAi):Naive	0.3533	0.3378	0.01556	0.03328	9	9	0.4675	57
EV:Naive vs. adsl-1(RNAi):Treated	0.3533	-0.2963	0.6496	0.0343	9	8	18.94	57
EV:Naive vs. adsl-1(RNAi):Naive with LMX	0.3533	0.335	0.01833	0.0372	9	6	0.4928	57
EV:Naive vs. adsl-1(RNAi):Teated with LMX	0.3533	-0.004	0.3573	0.03937	9	5	9.076	57
EV:Naive vs. adsl-1(RNAi):Naive with MTX	0.3533	0.2667	0.08667	0.04706	9	3	1.842	57
EV:Naive vs. adsl-1(RNAi):Teated with MTX	0.3533	-0.1	0.4533	0.04706	9	3	9.633	57
EV:Treated vs. EV:Naive with LMX	-0.001111	0.2933	-0.2944	0.0372	9	6	7.914	57
EV:Treated vs. EV:Teated with LMX	-0.001111	0.024	-0.02511	0.03937	9	5	0.6378	57
EV:Treated vs. EV:Naive with MTX	-0.001111	0.28	-0.2811	0.04706	9	3	5.974	57
EV:Treated vs. EV:Teated with MTX	-0.001111	0.01	-0.01111	0.04706	9	3	0.2361	57
EV:Treated vs. adsl-1(RNAi):Naive	-0.001111	0.3378	-0.3389	0.03328	9	9	10.18	57
EV:Treated vs. adsl-1(RNAi):Treated	-0.001111	-0.2963	0.2951	0.0343	9	8	8.605	57
EV:Treated vs. adsl-1(RNAi):Naive with LMX	-0.001111	0.335	-0.3361	0.0372	9	6	9.034	57
EV:Treated vs. adsl-1(RNAi):Teated with LMX	-0.001111	-0.004	0.002889	0.03937	9	5	0.07337	57
EV:Treated vs. adsl-1(RNAi):Naive with MTX	-0.001111	0.2667	-0.2678	0.04706	9	3	5.69	57
EV:Treated vs. adsl-1(RNAi):Teated with MTX	-0.001111	-0.1	0.09889	0.04706	9	3	2.101	57
EV:Naive with LMX vs. EV:Teated with LMX	0.2933	0.024	0.2693	0.04274	6	5	6.301	57
EV:Naive with LMX vs. EV:Naive with MTX	0.2933	0.28	0.01333	0.04991	6	3	0.2671	57
EV:Naive with LMX vs. EV:Teated with MTX	0.2933	0.01	0.2833	0.04991	6	3	5.676	57
EV:Naive with LMX vs. adsl-1(RNAi):Naive	0.2933	0.3378	-0.04444	0.0372	6	9	1.195	57
EV:Naive with LMX vs. adsl-1(RNAi):Treated	0.2933	-0.2963	0.5896	0.03812	6	8	15.47	57
EV:Naive with LMX vs. adsl-1(RNAi):Naive with LMX	0.2933	0.335	-0.04167	0.04075	6	6	1.022	57
EV:Naive with LMX vs. adsl-1(RNAi):Teated with LMX	0.2933	-0.004	0.2973	0.04274	6	5	6.956	57
EV:Naive with LMX vs. adsl-1(RNAi):Naive with MTX	0.2933	0.2667	0.02667	0.04991	6	3	0.5343	57
EV:Naive with LMX vs. adsl-1(RNAi):Teated with MTX	0.2933	-0.1	0.3933	0.04991	6	3	7.88	57
EV:Teated with LMX vs. EV:Naive with MTX	0.024	0.28	-0.256	0.05155	5	3	4.966	57
EV:Teated with LMX vs. EV:Teated with MTX	0.024	0.01	0.014	0.05155	5	3	0.2716	57
EV:Teated with LMX vs. adsl-1(RNAi):Naive	0.024	0.3378	-0.3138	0.03937	5	9	7.969	57
EV:Teated with LMX vs. adsl-1(RNAi):Treated	0.024	-0.2963	0.3203	0.04024	5	8	7.958	57
EV:Teated with LMX vs. adsl-1(RNAi):Naive with LMX	0.024	0.335	-0.311	0.04274	5	6	7.276	57
EV:Teated with LMX vs. adsl-1(RNAi):Teated with LMX	0.024	-0.004	0.028	0.04464	5	5	0.6272	57
EV:Teated with LMX vs. adsl-1(RNAi):Naive with MTX	0.024	0.2667	-0.2427	0.05155	5	3	4.707	57
EV:Teated with LMX vs. adsl-1(RNAi):Teated with MTX	0.024	-0.1	0.124	0.05155	5	3	2.405	57
EV:Naive with MTX vs. EV:Teated with MTX	0.28	0.01	0.27	0.05764	3	3	4.685	57
EV:Naive with MTX vs. adsl-1(RNAi):Naive	0.28	0.3378	-0.05778	0.04706	3	9	1.228	57
EV:Naive with MTX vs. adsl-1(RNAi):Treated	0.28	-0.2963	0.5763	0.04779	3	8	12.06	57
EV:Naive with MTX vs. adsl-1(RNAi):Naive with LMX	0.28	0.335	-0.055	0.04991	3	6	1.102	57
EV:Naive with MTX vs. adsl-1(RNAi):Teated with LMX	0.28	-0.004	0.284	0.05155	3	5	5.509	57
EV:Naive with MTX vs. adsl-1(RNAi):Naive with MTX	0.28	0.2667	0.01333	0.05764	3	3	0.2313	57
EV:Naive with MTX vs. adsl-1(RNAi):Teated with MTX	0.28	-0.1	0.38	0.05764	3	3	6.593	57
EV:Teated with MTX vs. adsl-1(RNAi):Naive	0.01	0.3378	-0.3278	0.04706	3	9	6.965	57
EV:Teated with MTX vs. adsl-1(RNAi):Treated	0.01	-0.2963	0.3063	0.04779	3	8	6.408	57
EV:Teated with MTX vs. adsl-1(RNAi):Naive with LMX	0.01	0.335	-0.325	0.04991	3	6	6.511	57
EV:Teated with MTX vs. adsl-1(RNAi):Teated with LMX	0.01	-0.004	0.014	0.05155	3	5	0.2716	57
EV:Teated with MTX vs. adsl-1(RNAi):Naive with MTX	0.01	0.2667	-0.2567	0.05764	3	3	4.453	57
EV:Teated with MTX vs. adsl-1(RNAi):Teated with MTX	0.01	-0.1	0.11	0.05764	3	3	1.909	57
adsl-1(RNAi):Naive vs. adsl-1(RNAi):Treated	0.3378	-0.2963	0.634	0.0343	9	8	18.48	57
adsl-1(RNAi):Naive vs. adsl-1(RNAi):Naive with LMX	0.3378	0.335	0.002778	0.0372	9	6	0.07466	57
adsl-1(RNAi):Naive vs. adsl-1(RNAi):Teated with LMX	0.3378	-0.004	0.3418	0.03937	9	5	8.681	57
adsl-1(RNAi):Naive vs. adsl-1(RNAi):Naive with MTX	0.3378	0.2667	0.07111	0.04706	9	3	1.511	57
adsl-1(RNAi):Naive vs. adsl-1(RNAi):Teated with MTX	0.3378	-0.1	0.4378	0.04706	9	3	9.303	57
adsl-1(RNAi):Treated vs. adsl-1(RNAi):Naive with LMX	-0.2963	0.335	-0.6313	0.03812	8	6	16.56	57
adsl-1(RNAi):Treated vs. adsl-1(RNAi):Teated with LMX	-0.2963	-0.004	-0.2923	0.04024	8	5	7.262	57
adsl-1(RNAi):Treated vs. adsl-1(RNAi):Naive with MTX	-0.2963	0.2667	-0.5629	0.04779	8	3	11.78	57
adsl-1(RNAi):Treated vs. adsl-1(RNAi):Teated with MTX	-0.2963	-0.1	-0.1963	0.04779	8	3	4.107	57
adsl-1(RNAi):Naive with LMX vs. adsl-1(RNAi):Teated with LMX	0.335	-0.004	0.339	0.04274	6	5	7.931	57
adsl-1(RNAi):Naive with LMX vs. adsl-1(RNAi):Naive with MTX	0.335	0.2667	0.06833	0.04991	6	3	1.369	57
adsl-1(RNAi):Naive with LMX vs. adsl-1(RNAi):Teated with MTX	0.335	-0.1	0.435	0.04991	6	3	8.715	57
adsl-1(RNAi):Teated with LMX vs. adsl-1(RNAi):Naive with MTX	-0.004	0.2667	-0.2707	0.05155	5	3	5.25	57
adsl-1(RNAi):Teated with LMX vs. adsl-1(RNAi):Teated with MTX	-0.004	-0.1	0.096	0.05155	5	3	1.862	57
adsl-1(RNAi):Naive with MTX vs. adsl-1(RNAi):Teated with MTX	0.2667	-0.1	0.3667	0.05764	3	3	6.362	57
[truncated: 5 more columns]

[truncated: 3 more sheets: Fig 7B, Fig 7C, Fig 7D]
